# Supplementary material for: Defining an optimal cut-off point for reticulocyte hemoglobin as a marker for iron deficiency anemia: An ROC analysis
Source: PLoS One. 2023 Jul 13;18(7):e0288505. doi: 10.1371/journal.pone.0288505 (PMC10343059; doi:10.1371/journal.pone.0288505)
Supplement: S1 Data — (CSV) [file pone.0288505.s001.csv]

gender	Hb	WBC	MCV	RDWcv	PLT	RETIC	FERRITIN	IRON	TIBC	TFS	Diagnosis	RETHe	B12	FOLAT	LDH	MCH	MCHHC	RDWSD	RBC	HCT	GenderR	GenderF	filter_$
f	10.10	5.84	64.0	18.8	72.00	1.61	4.54	18.68	426.0	4.384976525821600	1	23.2	697.0	10.90	#NULL!	20.4	32.0	42.9	4.94	31.6	1	1.00	1
male	9.20	10.60	67.8	22.3	438.00	1.42	20.55	25.20	361.0	6.980609418282550	1	23.3	359.0	3.10	261	20.2	29.8	52.4	4.50	30.9	5	3.00	1
f	9.90	4.29	66.9	23.0	270.00	1.33	2.82	17.80	364.0	4.890109890109890	1	29.9	159.0	12.70	#NULL!	20.2	30.2	48.9	4.90	32.8	1	1.00	1
male	10.20	7.20	94.3	11.9	185.00	1.20	65.20	84.94	265.0	32.052830188679200	0	33.3	677.0	15.00	#NULL!	32.1	34.0	39.4	3.18	30.0	5	3.00	1
f	8.00	13.00	63.1	19.5	358.00	1.23	2.39	17.20	573.0	3.001745200698080	1	18.6	233.0	5.40	417	17.8	28.2	43.8	4.50	28.4	1	1.00	1
f	10.80	4.41	61.6	17.2	119.00	1.61	107.91	50.70	295.0	17.186440677966100	1	16.8	304.0	6.70	#NULL!	19.0	30.9	38.1	5.68	35.0	1	1.00	1
f	8.25	9.52	69.1	20.5	274.00	2.31	12.54	19.67	476.0	4.132352941176470	1	23.7	788.0	7.10	382	20.4	29.5	47.0	4.17	28.8	1	1.00	1
f	6.50	4.26	62.9	1.6	297.00	1.54	1.36	22.60	430.0	5.255813953488370	1	17.4	270.0	8.80	372	17.2	27.4	40.9	3.77	23.7	1	1.00	1
f	9.70	9.48	103.4	18.7	277.00	1.56	#NULL!	24.36	440.0	5.536363636363640	1	34.0	155.0	5.60	#NULL!	33.3	32.2	67.3	2.91	30.1	1	1.00	1
f	9.00	5.39	58.1	29.6	262.00	1.36	4.19	12.12	397.0	3.052896725440810	1	17.9	344.0	3.20	411	16.9	29.0	60.0	5.34	31.0	1	1.00	1
f	5.90	3.18	68.4	16.0	237.00	0.65	34.72	15.45	288.0	5.364583333333330	1	15.5	113.0	12.00	331	20.7	30.3	38.7	2.85	19.5	1	1.00	1
f	10.80	7.69	60.2	18.1	330.00	1.45	#NULL!	91.00	373.0	24.396782841823100	1	22.9	#NULL!	#NULL!	#NULL!	19.7	32.7	37.1	5.48	33.0	1	1.00	1
f	7.30	4.97	62.4	18.7	142.00	#NULL!	#NULL!	17.00	357.0	4.761904761904760	1	17.4	296.0	8.00	347	17.9	28.7	40.9	4.07	25.4	1	1.00	1
male	7.90	13.33	73.9	17.0	366.00	1.78	15.00	60.00	370.0	16.216216216216200	1	21.8	426.0	14.00	357	22.7	30.7	44.1	3.45	25.7	5	3.00	1
male	10.90	6.80	73.9	18.6	718.00	1.64	154.00	64.00	303.0	21.122112211221100	0	28.1	290.0	7.20	509	23.5	31.9	47.3	4.63	34.2	5	3.00	1
male	9.90	4.50	83.2	19.8	15.70	1.77	10.50	61.00	367.0	16.621253405994600	1	30.0	352.0	9.40	#NULL!	26.8	32.1	59.0	3.70	30.8	5	3.00	1
male	11.40	14.18	59.9	19.8	277.00	#NULL!	210.00	81.23	239.0	33.987447698744800	0	19.3	341.0	4.60	402	18.8	31.4	37.9	6.06	36.3	5	3.00	1
f	9.00	8.93	63.6	19.0	307.00	1.22	3.00	13.10	383.0	3.420365535248040	1	19.6	267.0	3.00	#NULL!	19.7	31.0	43.5	4.56	29.0	1	1.00	1
f	7.50	8.21	56.7	21.6	251.00	1.19	6.34	20.94	410.0	5.107317073170730	1	16.1	250.0	2.70	351	15.4	27.2	40.9	4.87	27.6	1	1.00	1
f	13.60	7.04	82.8	134.0	270.00	1.11	10.00	56.00	397.0	14.105793450881600	1	33.8	247.0	15.00	373	27.6	33.3	39.5	4.90	40.8	1	1.00	1
f	6.90	9.70	64.3	24.3	234.00	0.85	#NULL!	13.40	434.0	3.087557603686640	1	17.9	#NULL!	#NULL!	380	18.6	29.0	51.9	3.70	23.8	1	1.00	1
f	12.10	5.81	79.5	15.2	230.00	1.64	284.00	34.00	469.0	7.249466950959490	1	28.1	171.0	#NULL!	390	25.6	32.2	43.0	4.73	37.5	1	1.00	1
f	9.80	6.46	56.4	21.2	209.00	1.73	8.16	20.00	461.0	4.338394793926250	1	16.4	344.0	5.40	#NULL!	16.6	29.3	40.9	5.92	33.4	1	1.00	1
f	6.60	5.78	69.2	18.8	372.00	1.58	2.30	25.00	480.0	5.208333333333330	1	18.2	225.0	14.70	318	20.1	29.1	46.3	4.28	29.6	1	1.00	1
f	9.20	10.39	66.8	19.4	612.00	2.46	1.00	25.49	434.0	5.873271889400920	1	20.7	935.0	8.10	441	19.6	29.3	45.3	4.70	31.4	1	1.00	1
f	8.10	10.10	61.2	24.1	287.00	2.72	2.28	25.37	437.0	5.805491990846680	1	26.5	224.0	6.30	#NULL!	17.8	29.1	45.1	4.50	27.8	1	1.00	1
f	9.90	5.80	81.7	18.2	204.00	1.18	17.32	41.30	317.0	13.028391167192400	1	27.7	703.0	18.90	#NULL!	25.4	31.1	5.6	3.89	31.8	1	1.00	1
f	11.40	4.36	83.6	15.8	246.00	1.50	118.14	58.20	295.0	19.728813559322000	1	33.9	594.0	7.80	279	27.5	32.9	47.2	4.14	34.6	1	1.00	1
f	11.80	8.21	77.6	21.4	389.00	#NULL!	4.85	19.80	393.0	5.038167938931300	1	32.8	239.0	#NULL!	#NULL!	24.0	31.0	59.6	4.91	38.1	1	1.00	1
f	9.90	9.38	75.4	28.2	399.00	#NULL!	31.86	14.90	449.0	3.318485523385300	1	29.2	642.0	9.00	385	23.0	30.5	73.3	4.31	32.5	1	1.00	1
f	7.90	8.16	57.9	19.4	263.00	1.43	6.85	27.00	847.0	3.187721369539550	1	15.5	784.0	6.00	323	16.9	28.0	40.2	4.67	27.9	1	1.00	1
f	8.30	8.46	68.5	23.8	324.00	1.59	18.53	18.46	414.0	4.458937198067630	1	19.9	2000.0	17.00	#NULL!	20.8	30.3	56.6	4.00	27.4	1	1.00	1
f	7.90	8.11	61.8	26.5	314.00	#NULL!	6.01	33.60	440.0	7.636363636363640	1	18.6	132.0	7.20	#NULL!	16.2	26.2	54.5	4.87	30.1	1	1.00	1
f	5.10	6.95	52.4	24.5	417.00	0.78	172.00	17.90	386.0	4.637305699481870	1	13.5	293.0	3.80	903	13.9	26.4	43.6	6.86	19.3	1	1.00	1
f	11.60	9.68	73.2	15.3	359.00	1.25	6.50	44.00	235.0	18.723404255319200	1	30.8	423.0	7.80	#NULL!	24.8	33.9	39.9	4.67	34.2	1	1.00	1
f	6.30	6.77	57.8	23.5	175.00	1.18	2.80	22.00	468.0	4.700854700854700	1	13.5	386.0	8.60	497	16.1	27.9	47.0	3.91	22.6	1	1.00	1
f	9.10	6.95	77.9	14.4	270.00	#NULL!	14.04	36.00	396.0	9.090909090909090	1	23.5	302.0	#NULL!	#NULL!	24.5	31.5	38.9	3.71	28.9	1	1.00	1
f	9.90	4.81	76.2	16.7	237.00	2.18	30.67	34.51	359.0	9.612813370473540	1	21.4	301.0	4.90	#NULL!	22.9	30.0	44.6	4.33	33.0	1	1.00	1
f	6.70	7.64	78.0	19.4	284.00	4.86	21.00	22.20	412.0	5.388349514563110	1	17.8	402.0	14.70	515	21.4	27.5	52.1	3.13	24.4	1	1.00	1
f	10.90	20.70	64.4	25.4	428.00	2.51	24.20	32.00	403.0	7.940446650124070	1	22.9	1509.0	5.20	#NULL!	20.2	31.4	56.8	5.39	34.7	1	1.00	1
f	9.40	16.45	63.9	29.9	263.00	1.40	3.22	19.33	404.0	4.784653465346530	1	19.4	185.0	9.70	291	18.8	29.4	60.8	5.01	32.0	1	1.00	1
f	12.10	9.45	73.4	19.3	423.00	1.07	10.80	19.16	351.0	5.458689458689460	1	26.7	300.0	9.40	322	23.1	31.5	50.2	5.23	38.4	1	1.00	1
f	6.90	5.01	70.1	19.8	233.00	19.80	15.60	1.03	480.0	0.214583333333333	1	48.8	518.0	6.80	332	18.8	26.7	48.8	3.68	25.8	1	1.00	1
male	9.40	6.27	81.6	19.9	188.00	2.09	39.63	175.06	408.0	42.906862745098000	0	33.8	539.0	10.30	#NULL!	25.4	31.1	56.6	3.70	30.2	5	3.00	1
f	8.80	4.49	67.4	19.1	373.00	1.07	5.10	16.30	383.0	4.255874673629240	1	19.5	272.0	6.40	#NULL!	20.5	30.3	45.4	4.30	29.0	1	1.00	1
male	11.30	18.86	67.5	15.7	106.00	1.44	10.16	189.00	453.0	41.721854304635800	1	21.9	602.0	6.60	#NULL!	21.1	31.2	38.5	5.36	36.2	5	3.00	1
f	9.40	12.85	60.2	32.0	243.00	4.44	11.30	20.47	437.0	4.684210526315790	1	18.4	305.0	7.60	343	17.7	29.4	66.2	5.32	32.0	1	1.00	1
f	10.10	7.10	75.7	15.0	235.00	0.84	81.30	32.00	282.0	11.347517730496500	1	26.6	231.0	6.80	362	25.1	33.1	40.7	4.03	30.5	1	1.00	1
f	9.60	11.17	76.6	15.9	409.00	0.96	15.00	38.00	295.0	12.881355932203400	1	24.1	339.0	18.00	380	24.9	32.5	43.4	3.85	29.5	1	1.00	1
f	7.10	6.41	58.9	19.8	176.00	1.33	6.30	44.00	433.0	10.161662817552000	1	15.3	545.0	19.70	651	15.8	26.9	40.0	4.48	26.4	1	1.00	1
f	10.20	5.79	59.4	19.6	254.00	1.43	2.50	15.89	436.0	3.644495412844040	1	18.0	355.0	5.10	399	18.2	30.6	39.3	5.61	33.3	1	1.00	1
f	9.40	8.49	71.1	21.3	310.00	0.76	8.00	61.20	387.0	15.813953488372100	1	28.2	102.0	4.20	320	22.1	31.0	51.6	4.26	30.3	1	1.00	1
f	5.60	6.89	55.5	23.5	134.00	2.45	20.50	16.00	540.0	2.962962962962960	1	16.0	475.0	10.80	519	14.0	25.2	43.9	4.00	22.2	1	1.00	1
f	12.90	1.83	80.6	17.0	103.00	1.30	155.00	69.45	246.0	28.231707317073200	0	30.4	448.0	4.80	300	26.9	33.3	49.5	4.80	38.7	1	1.00	1
f	9.40	3.36	66.0	16.8	221.00	1.91	7.09	20.80	453.0	4.591611479028700	1	21.7	225.0	6.80	492	20.1	30.4	39.8	4.68	30.9	1	1.00	1
f	7.70	31.68	82.1	17.9	436.00	3.77	104.00	30.50	302.0	10.099337748344400	1	22.1	847.0	3.40	1443	24.6	30.0	51.8	3.13	25.7	1	1.00	1
f	10.70	7.47	67.9	21.7	302.00	1.43	98.00	47.00	199.0	23.618090452261300	0	20.5	1076.0	5.10	477	21.9	32.2	52.2	4.89	33.2	1	1.00	1
f	10.20	7.85	58.4	21.0	296.00	0.95	2.98	14.60	451.0	3.237250554323730	1	18.8	212.0	7.30	#NULL!	18.3	31.3	42.3	5.58	32.6	1	1.00	1
f	6.80	3.82	64.9	18.6	360.00	1.56	1.00	29.40	434.0	6.774193548387100	1	14.2	168.0	2.60	375	17.9	27.6	42.2	3.79	24.6	1	1.00	1
f	10.10	8.10	63.5	21.3	281.00	1.19	59.00	29.80	423.0	7.044917257683220	1	16.9	264.0	7.30	477	19.2	30.2	47.9	5.26	33.4	1	1.00	1
f	9.30	5.60	80.9	17.5	276.00	1.58	4.69	16.57	410.0	4.041463414634150	1	27.6	#NULL!	#NULL!	#NULL!	25.4	31.4	50.0	3.66	29.6	1	1.00	1
male	13.40	12.30	78.0	15.7	292.00	1.82	17.88	56.00	379.0	14.775725593667500	1	30.6	158.0	7.20	#NULL!	26.1	33.5	43.5	5.13	40.0	5	3.00	1
f	6.60	4.30	57.6	18.0	524.00	#NULL!	1.71	11.11	403.0	2.756823821339950	1	17.2	1883.0	5.60	254	17.0	29.5	36.6	3.89	22.4	1	1.00	1
f	9.30	10.90	73.5	16.8	374.00	1.93	5.00	87.21	394.0	22.134517766497500	1	25.4	970.0	9.10	#NULL!	22.8	31.0	44.0	4.08	30.0	1	1.00	1
f	8.90	4.15	71.0	16.7	362.00	0.98	1.00	33.00	519.0	6.358381502890170	1	21.9	317.0	7.70	332	22.2	30.9	42.5	4.01	28.0	1	1.00	1
f	10.50	14.00	66.0	19.2	401.00	1.50	11.10	25.00	437.0	5.720823798627000	1	28.2	237.0	#NULL!	#NULL!	#NULL!	#NULL!	#NULL!	#NULL!	#NULL!	1	1.00	1
f	11.70	6.30	85.0	14.2	371.00	1.60	4.00	24.80	420.0	5.904761904761910	1	27.6	441.0	12.00	#NULL!	#NULL!	#NULL!	#NULL!	#NULL!	#NULL!	1	1.00	1
f	11.70	6.30	79.0	15.2	403.00	1.40	3.00	18.00	395.0	4.556962025316460	1	27.6	367.0	11.00	285	#NULL!	#NULL!	#NULL!	#NULL!	#NULL!	1	1.00	1
f	12.00	6.60	87.0	14.2	240.00	1.03	5.10	48.00	428.0	11.214953271028000	1	29.5	374.0	11.60	382	#NULL!	#NULL!	#NULL!	#NULL!	#NULL!	1	1.00	1
f	11.40	7.60	73.0	18.4	319.00	1.50	6.20	28.80	385.0	7.480519480519480	1	25.0	384.0	13.70	322	#NULL!	#NULL!	#NULL!	#NULL!	#NULL!	1	1.00	1
f	9.60	8.30	74.0	19.3	545.00	1.70	2.30	17.40	395.0	4.405063291139240	1	24.9	430.0	5.00	295	#NULL!	#NULL!	#NULL!	#NULL!	#NULL!	1	1.00	1
f	10.40	6.40	65.0	22.0	155.00	0.56	2.80	18.10	367.0	4.931880108991830	1	21.1	379.0	#NULL!	#NULL!	#NULL!	#NULL!	#NULL!	#NULL!	#NULL!	1	1.00	1
f	8.70	6.20	61.0	19.6	318.00	0.90	3.80	15.40	413.0	3.728813559322030	1	19.5	#NULL!	4.50	325	#NULL!	#NULL!	#NULL!	#NULL!	#NULL!	1	1.00	1
f	8.90	4.10	71.0	16.7	326.00	0.90	1.00	33.40	519.0	6.435452793834300	1	21.9	317.0	7.70	332	#NULL!	#NULL!	#NULL!	#NULL!	#NULL!	1	1.00	1
f	9.40	6.70	67.0	17.3	342.00	1.60	2.00	23.20	540.0	4.296296296296300	1	21.5	345.0	14.00	318	#NULL!	#NULL!	#NULL!	#NULL!	#NULL!	1	1.00	1
f	7.20	8.20	60.0	18.8	241.00	1.60	2.70	19.50	463.0	4.211663066954640	1	15.7	336.0	13.20	#NULL!	#NULL!	#NULL!	#NULL!	#NULL!	#NULL!	1	1.00	1
f	10.80	6.70	79.0	15.3	267.00	1.10	0.30	43.00	437.0	9.839816933638440	1	28.8	299.0	8.90	367	#NULL!	#NULL!	#NULL!	#NULL!	#NULL!	1	1.00	1
f	11.20	6.20	71.0	16.8	214.00	1.30	3.40	24.00	397.0	6.045340050377830	1	24.6	397.0	9.30	330	#NULL!	#NULL!	#NULL!	#NULL!	#NULL!	1	1.00	1
f	9.90	7.10	65.0	19.8	415.00	1.50	2.90	22.90	356.0	6.432584269662920	1	21.2	309.0	4.60	#NULL!	#NULL!	#NULL!	#NULL!	#NULL!	#NULL!	1	1.00	1
f	10.30	7.30	73.0	17.5	334.00	#NULL!	3.00	30.00	503.0	5.964214711729620	1	24.5	226.0	#NULL!	277	#NULL!	#NULL!	#NULL!	#NULL!	#NULL!	1	1.00	1
f	9.90	7.90	72.0	17.8	278.00	1.50	5.50	28.00	436.0	6.422018348623850	1	27.0	341.0	7.70	307	#NULL!	#NULL!	#NULL!	#NULL!	#NULL!	1	1.00	1
f	8.20	4.90	60.0	19.8	303.00	1.10	3.00	25.00	419.0	5.966587112171840	1	17.8	293.0	7.00	440	#NULL!	#NULL!	#NULL!	#NULL!	#NULL!	1	1.00	1
f	9.80	7.10	67.0	18.7	380.00	1.10	2.80	34.00	484.0	7.024793388429750	1	25.4	242.0	7.60	594	#NULL!	#NULL!	#NULL!	#NULL!	#NULL!	1	1.00	1
f	7.40	4.70	59.0	19.2	327.00	1.20	0.00	13.00	486.0	2.674897119341560	1	16.8	436.0	9.40	364	#NULL!	#NULL!	#NULL!	#NULL!	#NULL!	1	1.00	1
f	8.20	5.17	66.0	18.3	273.00	1.20	2.80	26.00	426.0	6.103286384976530	1	20.1	249.0	5.60	#NULL!	#NULL!	#NULL!	#NULL!	#NULL!	#NULL!	1	1.00	1
f	8.90	4.10	71.0	167.0	326.00	0.90	1.00	33.00	519.0	6.358381502890170	1	21.9	317.0	7.70	332	#NULL!	#NULL!	#NULL!	#NULL!	#NULL!	1	1.00	1
f	9.20	8.00	64.0	19.8	299.00	1.25	0.50	65.00	244.0	26.639344262295100	1	16.9	428.0	9.80	493	#NULL!	#NULL!	#NULL!	#NULL!	#NULL!	1	1.00	1
f	13.00	6.60	79.0	15.9	237.00	#NULL!	6.00	29.00	281.0	10.320284697508900	1	28.3	280.0	#NULL!	#NULL!	#NULL!	#NULL!	#NULL!	#NULL!	#NULL!	1	1.00	1
f	13.60	6.90	73.0	15.1	257.00	#NULL!	8.80	37.00	407.0	9.090909090909090	1	26.3	212.0	11.20	#NULL!	#NULL!	#NULL!	#NULL!	#NULL!	#NULL!	1	1.00	1
f	10.50	2.90	82.0	16.0	389.00	1.20	6.70	39.00	395.0	9.873417721518990	1	27.7	249.0	14.10	#NULL!	#NULL!	#NULL!	#NULL!	#NULL!	#NULL!	1	1.00	1
f	8.70	6.10	74.0	16.2	322.00	1.60	1.20	46.00	518.0	8.880308880308880	1	24.4	639.0	8.70	417	#NULL!	#NULL!	#NULL!	#NULL!	#NULL!	1	1.00	1
f	9.10	6.50	61.0	19.8	453.00	1.30	3.10	24.00	449.0	5.345211581291760	1	18.8	303.0	12.50	367	#NULL!	#NULL!	#NULL!	#NULL!	#NULL!	1	1.00	1
f	9.60	7.90	71.0	13.5	359.00	2.10	4.30	62.00	464.0	13.362068965517200	1	26.2	259.0	8.70	287	#NULL!	#NULL!	#NULL!	#NULL!	#NULL!	1	1.00	1
f	9.30	5.80	67.0	18.5	328.00	1.08	1.80	18.80	389.0	4.832904884318770	1	21.1	222.0	6.80	#NULL!	#NULL!	#NULL!	#NULL!	#NULL!	#NULL!	1	1.00	1
f	10.10	7.50	77.0	17.3	310.00	#NULL!	5.10	37.00	472.0	7.838983050847460	1	26.3	415.0	5.10	#NULL!	#NULL!	#NULL!	#NULL!	#NULL!	#NULL!	1	1.00	1
f	8.20	9.20	62.0	17.9	369.00	1.10	2.20	40.00	527.0	7.590132827324480	1	17.6	406.0	6.80	#NULL!	#NULL!	#NULL!	#NULL!	#NULL!	#NULL!	1	1.00	1
f	7.10	7.20	56.0	21.1	255.00	1.60	1.00	21.00	419.0	5.011933174224340	1	15.1	560.0	5.90	#NULL!	#NULL!	#NULL!	#NULL!	#NULL!	#NULL!	1	1.00	1
male	8.60	5.90	69.0	21.0	214.00	2.60	6.10	28.00	568.0	4.929577464788730	1	28.0	339.0	#NULL!	401	#NULL!	#NULL!	#NULL!	#NULL!	#NULL!	5	3.00	1
f	7.40	8.50	52.0	19.0	351.00	1.80	1.30	30.00	639.0	4.694835680751170	1	15.7	282.0	#NULL!	#NULL!	#NULL!	#NULL!	#NULL!	#NULL!	#NULL!	1	1.00	1
F	3.60	4.70	50.0	19.9	382.00	2.60	2.70	19.20	394.0	4.873096446700510	1	17.3	619.0	7.80	309	#NULL!	#NULL!	#NULL!	#NULL!	#NULL!	2	1.00	1
f	11.40	6.70	71.0	18.1	332.00	1.40	5.40	19.00	363.0	5.234159779614330	1	26.0	425.0	3.70	537	#NULL!	#NULL!	#NULL!	#NULL!	#NULL!	1	1.00	1
F	8.80	7.30	74.0	18.2	270.00	1.60	3.70	19.00	424.0	4.481132075471700	1	25.6	314.0	#NULL!	459	#NULL!	#NULL!	#NULL!	#NULL!	#NULL!	2	1.00	1
f	10.00	5.60	68.0	16.0	354.00	1.40	7.40	19.00	391.0	4.859335038363170	1	24.0	518.0	18.60	303	#NULL!	#NULL!	#NULL!	#NULL!	#NULL!	1	1.00	1
f	6.60	8.30	56.0	20.0	550.00	2.30	3.30	22.00	433.0	5.080831408775980	1	17.7	320.0	3.00	507	#NULL!	#NULL!	#NULL!	#NULL!	#NULL!	1	1.00	1
f	10.00	8.00	72.0	19.4	336.00	1.75	2.20	34.00	480.0	7.083333333333330	1	22.0	544.0	27.00	#NULL!	#NULL!	#NULL!	#NULL!	#NULL!	#NULL!	1	1.00	1
f	12.20	8.80	76.0	13.1	300.00	1.30	4.60	36.00	379.0	9.498680738786280	1	26.3	371.0	4.70	367	#NULL!	#NULL!	#NULL!	#NULL!	#NULL!	1	1.00	1
f	8.70	3.30	62.0	18.9	356.00	1.30	1.60	22.00	398.0	5.527638190954770	1	19.3	272.0	8.60	306	#NULL!	#NULL!	#NULL!	#NULL!	#NULL!	1	1.00	1
f	9.40	6.77	59.8	17.2	297.00	1.47	2.98	18.71	472.0	3.963983050847460	1	20.3	310.0	8.39	#NULL!	#NULL!	#NULL!	#NULL!	#NULL!	#NULL!	1	1.00	1
f	9.50	5.31	67.3	15.6	204.00	1.10	1.40	27.96	410.0	6.819512195121950	1	26.8	306.0	5.41	294	#NULL!	#NULL!	#NULL!	#NULL!	#NULL!	1	1.00	1
f	11.50	9.40	79.6	15.9	264.00	1.26	5.50	67.00	319.0	21.003134796238200	1	29.6	253.0	#NULL!	370	#NULL!	#NULL!	#NULL!	#NULL!	#NULL!	1	1.00	1
f	13.20	6.11	81.9	14.6	326.00	1.37	10.30	54.50	360.0	15.138888888888900	1	28.1	33.4	#NULL!	396	#NULL!	#NULL!	#NULL!	#NULL!	#NULL!	1	1.00	1
f	10.90	6.76	73.7	30.6	194.00	1.22	2.20	20.80	449.0	4.632516703786190	1	20.9	382.0	17.19	#NULL!	#NULL!	#NULL!	#NULL!	#NULL!	#NULL!	1	1.00	1
f	15.50	7.40	93.1	15.0	300.00	1.32	26.00	90.50	336.0	26.934523809523800	1	36.1	1330.0	3.84	389	#NULL!	#NULL!	#NULL!	#NULL!	#NULL!	1	1.00	1
f	14.00	8.71	72.2	15.6	897.00	#NULL!	#NULL!	96.60	359.0	26.908077994429000	1	#NULL!	337.0	#NULL!	422	#NULL!	#NULL!	#NULL!	#NULL!	#NULL!	1	1.00	1
f	11.90	7.14	82.1	16.2	258.00	0.96	#NULL!	#NULL!	438.0	0.000000000000000	1	28.5	375.0	15.30	376	#NULL!	#NULL!	#NULL!	#NULL!	#NULL!	1	1.00	1
f	9.40	6.72	67.0	18.9	366.00	1.55	4.60	34.71	394.0	8.809644670050760	1	25.1	295.0	9.97	283	#NULL!	#NULL!	#NULL!	#NULL!	#NULL!	1	1.00	1
f	9.30	10.00	55.0	19.5	4.03	2.15	1.10	20.00	402.0	4.975124378109450	1	18.3	244.0	10.75	#NULL!	#NULL!	#NULL!	#NULL!	#NULL!	#NULL!	1	1.00	1
f	11.00	2.95	77.0	23.6	285.00	1.31	12.20	24.40	335.0	7.283582089552240	1	28.0	632.0	#NULL!	494	#NULL!	#NULL!	#NULL!	#NULL!	#NULL!	1	1.00	1
f	15.10	7.70	90.6	15.5	329.00	#NULL!	19.96	115.90	352.0	32.926136363636400	1	#NULL!	272.0	9.30	500	#NULL!	#NULL!	#NULL!	#NULL!	#NULL!	1	1.00	1
m	9.60	6.50	66.7	18.3	332.00	1.57	1.40	27.10	493.0	5.496957403651120	1	21.2	496.0	8.82	629	#NULL!	#NULL!	#NULL!	#NULL!	#NULL!	3	3.00	1
f	8.60	5.18	66.1	17.4	403.00	1.47	#NULL!	26.37	390.0	6.761538461538460	1	21.6	332.0	3.10	#NULL!	#NULL!	#NULL!	#NULL!	#NULL!	#NULL!	1	1.00	1
f	12.40	4.34	86.8	14.1	162.00	0.66	11.80	66.26	375.0	17.669333333333300	1	32.9	240.0	#NULL!	#NULL!	#NULL!	#NULL!	#NULL!	#NULL!	#NULL!	1	1.00	1
f	10.70	7.55	61.1	17.0	174.00	1.12	32.00	101.57	299.0	33.969899665551800	0	#NULL!	274.0	12.90	#NULL!	#NULL!	#NULL!	#NULL!	#NULL!	#NULL!	1	1.00	1
f	8.20	5.31	68.8	19.0	379.00	1.41	0.50	46.40	385.0	12.051948051948100	1	25.4	280.0	#NULL!	#NULL!	#NULL!	#NULL!	#NULL!	#NULL!	#NULL!	1	1.00	1
f	12.50	4.10	83.5	14.9	76.00	1.74	29.53	42.30	316.0	13.386075949367100	1	#NULL!	340.0	14.10	272	#NULL!	#NULL!	#NULL!	#NULL!	#NULL!	1	1.00	1
f	8.40	6.55	64.7	19.5	449.00	2.07	2.30	279.40	356.0	78.483146067415700	1	29.8	590.0	14.20	449	#NULL!	#NULL!	#NULL!	#NULL!	#NULL!	1	1.00	1
f	5.90	8.80	58.6	18.5	472.00	2.20	0.50	24.40	485.0	5.030927835051550	1	20.5	509.0	3.53	345	#NULL!	#NULL!	#NULL!	#NULL!	#NULL!	1	1.00	1
f	8.60	14.55	66.6	25.4	773.00	#NULL!	4.30	15.10	411.0	3.673965936739660	1	#NULL!	284.0	8.33	353	#NULL!	#NULL!	#NULL!	#NULL!	#NULL!	1	1.00	1
f	9.50	8.39	66.9	21.0	529.00	1.95	2.25	21.80	44.8	48.660714285714300	1	#NULL!	575.0	10.80	324	#NULL!	#NULL!	#NULL!	#NULL!	#NULL!	1	1.00	1
f	10.70	3.35	75.7	16.1	264.00	#NULL!	4.04	#NULL!	472.0	0.000000000000000	1	#NULL!	183.0	5.60	362	#NULL!	#NULL!	#NULL!	#NULL!	#NULL!	1	1.00	1
f	8.80	6.66	65.7	26.8	243.00	3.80	2.60	22.30	367.0	6.076294277929160	1	27.7	238.0	16.58	341	#NULL!	#NULL!	#NULL!	#NULL!	#NULL!	1	1.00	1
f	8.40	7.50	84.0	14.0	336.00	3.08	57.30	45.30	241.0	18.796680497925300	1	30.3	527.0	#NULL!	380	#NULL!	#NULL!	#NULL!	#NULL!	#NULL!	1	1.00	1
f	7.20	5.50	60.9	18.1	398.00	2.23	1.40	23.59	429.0	5.498834498834500	1	20.8	487.0	1.06	335	#NULL!	#NULL!	#NULL!	#NULL!	#NULL!	1	1.00	1
f	11.90	5.49	95.3	17.2	289.00	13.63	144.50	55.72	235.0	23.710638297872300	0	34.8	#NULL!	13.27	483	#NULL!	#NULL!	#NULL!	#NULL!	#NULL!	1	1.00	1
f	7.60	4.90	63.8	17.9	191.00	1.58	0.10	13.20	330.0	4.000000000000000	1	20.2	475.0	9.16	309	#NULL!	#NULL!	#NULL!	#NULL!	#NULL!	1	1.00	1
f	8.90	7.97	66.7	19.7	350.00	2.41	3.20	19.19	300.0	6.396666666666670	1	23.8	237.0	2.49	373	#NULL!	#NULL!	#NULL!	#NULL!	#NULL!	1	1.00	1
f	5.70	3.90	61.9	#NULL!	150.00	1.92	2.50	#NULL!	357.0	0.000000000000000	1	21.0	294.0	6.56	279	#NULL!	#NULL!	#NULL!	#NULL!	#NULL!	1	1.00	1
f	11.50	5.49	87.2	16.8	315.00	1.63	6.20	43.69	358.0	12.203910614525100	1	29.4	421.0	8.26	394	#NULL!	#NULL!	#NULL!	#NULL!	#NULL!	1	1.00	1
f	7.50	5.40	57.7	20.1	246.00	1.59	1.30	14.61	436.0	3.350917431192660	1	20.1	434.0	10.63	335	#NULL!	#NULL!	#NULL!	#NULL!	#NULL!	1	1.00	1
f	13.90	10.63	82.2	13.6	381.00	1.42	8.20	92.00	277.0	33.212996389891700	1	35.9	404.0	8.92	#NULL!	#NULL!	#NULL!	#NULL!	#NULL!	#NULL!	1	1.00	1
f	6.80	5.43	65.3	19.1	473.00	1.89	2.30	19.44	437.0	4.448512585812360	1	21.6	341.0	11.21	317	#NULL!	#NULL!	#NULL!	#NULL!	#NULL!	1	1.00	1
f	5.20	16.84	69.3	23.2	443.00	5.67	5.50	29.21	382.0	7.646596858638740	1	25.4	239.0	7.07	372	#NULL!	#NULL!	#NULL!	#NULL!	#NULL!	1	1.00	1
f	8.90	5.07	72.8	16.9	219.00	#NULL!	#NULL!	13.14	328.0	4.006097560975610	1	#NULL!	#NULL!	#NULL!	#NULL!	#NULL!	#NULL!	#NULL!	#NULL!	#NULL!	1	1.00	1
f	13.30	5.73	85.4	16.8	231.00	#NULL!	6.00	29.60	281.0	10.533807829181500	1	#NULL!	280.0	#NULL!	#NULL!	#NULL!	#NULL!	#NULL!	#NULL!	#NULL!	1	1.00	1
f	10.20	8.00	72.5	28.2	312.00	1.36	31.90	64.40	296.0	21.756756756756800	0	29.6	1038.0	13.30	#NULL!	#NULL!	#NULL!	#NULL!	#NULL!	#NULL!	1	1.00	1
f	11.40	4.90	73.9	24.5	225.00	1.31	0.00	22.00	6.9	318.840579710145000	1	21.7	388.0	10.11	321	#NULL!	#NULL!	#NULL!	#NULL!	#NULL!	1	1.00	1
f	10.10	7.50	77.0	17.3	310.00	#NULL!	5.10	37.00	472.0	7.838983050847460	1	26.3	415.0	5.10	#NULL!	#NULL!	#NULL!	#NULL!	#NULL!	#NULL!	1	1.00	1
f	8.20	9.20	62.0	17.9	369.00	1.10	2.20	40.00	527.0	7.590132827324480	1	17.6	406.0	6.80	#NULL!	#NULL!	#NULL!	#NULL!	#NULL!	#NULL!	1	1.00	1
f	7.10	7.20	56.0	21.1	255.00	1.60	1.00	21.00	419.0	5.011933174224340	1	15.1	560.0	5.90	#NULL!	#NULL!	#NULL!	#NULL!	#NULL!	#NULL!	1	1.00	1
m	8.60	5.90	69.0	21.0	214.00	2.60	6.10	28.00	568.0	4.929577464788730	1	28.0	339.0	#NULL!	401	#NULL!	#NULL!	#NULL!	#NULL!	#NULL!	3	3.00	1
f	7.40	8.50	52.0	19.0	351.00	1.80	1.30	30.00	639.0	4.694835680751170	1	15.7	282.0	#NULL!	#NULL!	#NULL!	#NULL!	#NULL!	#NULL!	#NULL!	1	1.00	1
F	3.60	4.70	50.0	19.9	382.00	2.60	2.70	19.20	394.0	4.873096446700510	1	17.3	619.0	7.80	309	#NULL!	#NULL!	#NULL!	#NULL!	#NULL!	2	1.00	1
f	11.40	6.70	71.0	18.1	332.00	1.40	5.40	19.00	363.0	5.234159779614330	1	26.0	425.0	3.70	537	#NULL!	#NULL!	#NULL!	#NULL!	#NULL!	1	1.00	1
F	8.80	7.30	74.0	18.2	270.00	1.60	3.70	19.00	424.0	4.481132075471700	1	25.6	314.0	#NULL!	459	#NULL!	#NULL!	#NULL!	#NULL!	#NULL!	2	1.00	1
f	10.00	5.60	68.0	16.0	354.00	1.40	7.40	19.00	391.0	4.859335038363170	1	24.0	518.0	18.60	303	#NULL!	#NULL!	#NULL!	#NULL!	#NULL!	1	1.00	1
f	6.60	8.30	56.0	20.0	550.00	2.30	3.30	22.00	433.0	5.080831408775980	1	17.7	320.0	3.00	507	#NULL!	#NULL!	#NULL!	#NULL!	#NULL!	1	1.00	1
f	10.00	8.00	72.0	19.4	336.00	1.75	2.20	34.00	480.0	7.083333333333330	1	22.0	544.0	27.00	#NULL!	#NULL!	#NULL!	#NULL!	#NULL!	#NULL!	1	1.00	1
f	12.20	8.80	76.0	13.1	300.00	1.30	4.60	36.00	379.0	9.498680738786280	1	26.3	371.0	4.70	367	#NULL!	#NULL!	#NULL!	#NULL!	#NULL!	1	1.00	1
f	8.70	3.30	62.0	18.9	356.00	1.30	1.60	22.00	398.0	5.527638190954770	1	19.3	272.0	8.60	306	#NULL!	#NULL!	#NULL!	#NULL!	#NULL!	1	1.00	1
f	#NULL!	#NULL!	#NULL!	#NULL!	#NULL!	#NULL!	#NULL!	#NULL!	#NULL!	#NULL!	1	#NULL!	#NULL!	#NULL!	#NULL!	#NULL!	#NULL!	#NULL!	#NULL!	#NULL!	1	1.00	1
male	10.10	5.20	88.8	17.0	104.00	3.59	777.70	24.52	275.0	8.916363636363640	1	31.4	539.0	7.72	565	28.3	31.9	#NULL!	3.58	31.8	5	3.00	1
f	8.20	7.52	89.7	17.2	402.00	0.71	200.40	24.50	238.0	10.294117647058800	1	31.5	409.0	4.54	476	27.8	30.9	#NULL!	2.95	26.4	1	1.00	1
f	7.60	9.37	88.7	15.8	128.00	1.11	32.20	57.12	297.0	19.232323232323200	1	30.5	937.0	15.50	481	29.1	32.8	#NULL!	2.63	23.3	1	1.00	1
f	10.90	5.48	86.4	16.0	300.00	1.23	45.50	41.40	310.0	13.354838709677400	1	31.4	424.0	7.38	434	27.8	32.2	#NULL!	3.93	34.0	1	1.00	1
f	10.00	8.97	85.8	16.0	173.00	1.39	232.80	36.40	219.0	16.621004566210000	1	30.9	581.0	16.69	522	27.8	32.4	#NULL!	3.60	30.9	1	1.00	1
f	6.80	4.94	85.2	16.3	114.00	2.09	759.20	81.10	111.0	73.063063063063100	0	31.6	1022.0	24.00	663	28.3	32.9	#NULL!	2.39	20.5	1	1.00	1
male	9.90	3.93	122.7	16.5	208.00	0.28	#NULL!	158.20	221.0	71.583710407239800	1	46.6	207.0	24.00	1556	42.6	34.7	#NULL!	2.33	28.6	5	3.00	1
f	10.70	8.44	79.9	18.4	279.00	1.62	54.80	43.15	213.0	20.258215962441300	0	29.7	397.0	17.54	588	25.1	31.4	#NULL!	4.25	34.0	1	1.00	1
f	10.70	5.74	82.2	16.4	310.00	1.34	132.70	44.90	284.0	15.809859154929600	1	29.5	266.0	17.49	1171	26.4	32.1	#NULL!	4.05	33.3	1	1.00	1
male	9.70	11.56	85.4	18.3	260.00	1.16	965.90	46.40	113.0	41.061946902654900	0	32.5	1012.0	6.68	511	27.9	32.7	#NULL!	3.48	29.7	5	3.00	1
male	13.30	7.42	79.2	16.3	224.00	0.63	5.80	44.00	390.0	11.282051282051300	1	29.4	357.0	9.03	380	23.0	31.0	#NULL!	5.70	43.0	5	3.00	1
male	8.10	8.60	87.0	14.5	176.00	0.68	442.10	43.10	203.0	21.231527093596100	0	32.3	475.0	5.58	339	29.9	34.3	#NULL!	2.70	23.5	5	3.00	1
f	10.40	5.63	86.8	20.9	288.00	1.02	30.60	43.50	335.0	12.985074626865700	1	33.0	336.0	14.76	283	26.1	30.0	#NULL!	3.98	34.5	1	1.00	1
male	9.30	8.83	90.2	16.4	349.00	0.92	173.80	55.35	137.0	40.401459854014600	0	30.6	283.0	14.66	434	30.6	33.9	#NULL!	3.03	27.4	5	3.00	1
f	10.80	8.82	85.0	17.5	129.00	1.75	465.10	39.77	118.0	33.703389830508500	0	31.5	223.0	5.99	576	27.5	32.3	#NULL!	3.93	33.4	1	1.00	1
f	10.80	1.76	94.7	16.6	87.00	1.10	1650.00	237.60	251.0	94.661354581673300	0	34.2	2000.0	24.00	490	30.5	32.2	#NULL!	3.55	33.6	1	1.00	1
male	10.90	6.44	88.4	15.9	217.00	3.81	610.80	77.10	206.0	37.427184466019400	0	33.3	520.0	6.26	349	29.9	33.9	#NULL!	3.64	32.2	5	3.00	1
male	12.70	10.50	86.0	16.4	420.00	2.26	328.80	62.80	235.0	26.723404255319200	0	34.0	344.0	6.00	352	28.6	33.3	#NULL!	4.43	38.1	5	3.00	1
f	6.40	11.67	93.0	23.9	50.00	5.27	1650.00	352.64	#NULL!	#NULL!	#NULL!	34.1	2000.0	8.77	2537	30.4	32.7	#NULL!	2.10	19.5	1	1.00	#NULL!
f	8.90	8.41	83.2	16.7	279.00	0.67	636.20	132.29	136.0	97.272058823529400	0	31.2	257.0	24.00	256	26.2	31.5	#NULL!	3.40	28.2	1	1.00	1
f	7.00	17.53	100.7	17.3	544.00	4.78	215.40	29.80	103.0	28.932038834951500	0	34.0	934.0	11.52	530	29.2	28.9	#NULL!	2.40	24.2	1	1.00	1
f	9.10	6.21	93.3	17.9	205.00	3.14	455.30	82.13	288.0	28.517361111111100	0	32.2	252.0	8.04	214	31.0	33.3	#NULL!	2.92	27.2	1	1.00	1
male	10.00	4.68	88.2	16.8	173.00	0.85	1650.00	59.70	148.0	40.337837837837800	0	30.6	508.0	6.69	1401	28.5	32.3	#NULL!	3.52	31.0	5	3.00	1
f	8.00	1.05	90.5	18.8	58.00	1.91	1125.00	178.00	226.0	78.761061946902700	0	33.0	807.0	18.71	692	29.9	33.1	#NULL!	2.68	24.3	1	1.00	1
f	11.00	12.00	92.2	16.9	323.00	4.01	101.40	76.80	381.0	20.157480314960600	0	30.3	183.0	3.32	794	30.4	33.0	#NULL!	3.62	33.4	1	1.00	1
male	13.90	13.45	60.4	16.9	346.00	1.30	86.90	132.80	352.0	37.727272727272700	0	24.5	394.0	8.45	436	19.6	32.4	#NULL!	7.10	42.9	5	3.00	1
male	7.70	5.79	105.9	15.8	169.00	0.55	535.20	67.10	134.0	50.074626865671600	0	33.7	327.0	8.45	305	35.5	33.5	#NULL!	2.17	23.0	5	3.00	1
male	8.20	5.14	108.2	21.7	278.00	2.28	506.70	43.26	204.0	21.205882352941200	0	38.0	243.0	7.62	491	35.0	32.3	#NULL!	2.35	25.4	5	3.00	1
male	10.10	6.42	79.2	17.9	114.00	2.04	323.80	90.60	253.0	35.810276679841900	0	32.5	507.0	17.86	#NULL!	26.4	33.2	#NULL!	3.82	30.4	5	3.00	1
male	7.90	6.17	85.9	17.2	145.00	1.04	1025.10	68.62	197.0	34.832487309644700	0	31.2	1409.0	5.68	351	28.6	33.3	#NULL!	2.75	23.6	5	3.00	1
male	3.60	2.10	103.1	25.4	55.00	3.52	315.00	105.93	174.0	60.879310344827600	0	40.2	166.0	2.67	6257	33.4	32.3	#NULL!	1.07	11.0	5	3.00	1
f	14.10	9.08	89.1	18.4	297.00	1.69	92.90	135.41	412.0	32.866504854368900	0	35.8	221.0	3.75	280	29.5	33.2	#NULL!	4.76	42.4	1	1.00	1
f	8.00	4.97	92.4	26.2	26.00	1.03	374.40	108.00	307.0	35.179153094462500	0	34.0	173.0	8.55	9132	32.5	35.2	#NULL!	2.46	22.7	1	1.00	1
f	7.10	6.56	85.8	19.1	201.00	2.01	330.40	81.21	255.0	31.847058823529400	0	31.2	112.0	18.25	355	28.3	33.0	#NULL!	2.50	21.5	1	1.00	1
male	9.50	5.82	62.6	19.7	396.00	1.96	167.70	59.90	205.0	29.219512195122000	0	26.0	327.0	8.52	369	19.5	31.2	#NULL!	4.85	30.4	5	3.00	1
male	8.70	6.06	91.7	14.6	231.00	4.64	365.30	54.29	217.0	25.018433179723500	0	31.9	2000.0	4.33	158	31.0	33.8	#NULL!	2.81	25.7	5	3.00	1
male	7.30	1.38	84.6	18.4	16.00	0.52	1650.00	92.80	109.0	85.137614678899100	0	32.9	2000.0	4.62	518	29.1	34.4	#NULL!	2.52	21.3	5	3.00	1
f	9.50	9.55	81.2	14.9	84.00	1.80	1752.60	118.40	223.0	53.094170403587500	0	28.5	1747.0	#NULL!	2331	26.8	33.0	#NULL!	3.54	28.8	1	1.00	1
male	8.40	4.93	103.3	26.3	74.00	3.90	552.70	100.38	246.0	40.804878048780500	0	41.4	164.0	#NULL!	3305	35.2	34.1	#NULL!	2.37	24.5	5	3.00	1
f	9.50	8.12	88.3	14.9	316.00	0.99	62.50	44.40	143.0	31.048951048951000	0	31.8	1793.0	7.53	368	29.4	33.3	#NULL!	3.25	28.7	1	1.00	1
male	9.60	8.31	86.7	17.7	297.00	1.86	411.30	65.00	256.0	25.390625000000000	0	32.5	1074.0	13.06	587	28.3	32.6	#NULL!	3.38	29.3	5	3.00	1
f	8.30	23.82	93.5	19.5	102.00	4.30	1650.00	92.00	226.0	40.707964601769900	0	34.1	1084.0	11.64	2955	31.0	33.2	#NULL!	2.69	25.1	1	1.00	1
male	6.00	6.39	1053.0	27.3	156.00	1.56	508.50	146.42	170.0	86.129411764705900	0	43.5	143.0	11.68	3696	35.8	34.0	#NULL!	1.68	17.7	5	3.00	1
male	5.90	5.74	116.0	28.5	154.00	1.29	458.00	206.10	230.0	89.608695652173900	0	38.8	113.0	13.50	1857	36.3	31.3	#NULL!	1.63	18.9	5	3.00	1
male	8.50	10.14	85.4	18.7	168.00	2.97	1494.90	80.00	259.0	30.888030888030900	0	31.1	388.0	2.74	564	28.1	32.9	#NULL!	3.01	25.7	5	3.00	1
f	4.60	3.98	106.3	25.4	62.00	5.09	100.30	148.31	290.0	51.141379310344800	0	36.7	116.0	8.36	9294	35.6	33.5	#NULL!	1.28	13.7	1	1.00	1
male	8.20	103.60	85.5	18.7	94.00	0.51	365.10	250.20	244.0	102.540983606557000	0	35.6	231.0	3.88	1109	28.2	33.0	#NULL!	2.92	24.9	5	3.00	1
male	7.60	4.38	95.1	16.9	155.00	2.49	182.40	48.14	180.0	26.744444444444400	0	29.4	458.0	5.93	320	31.0	32.6	#NULL!	2.44	23.2	5	3.00	1
male	11.60	4.11	80.2	15.1	333.00	1.45	244.10	64.08	270.0	23.733333333333300	0	26.3	577.0	24.00	512	25.9	32.2	#NULL!	4.49	36.0	5	3.00	1
male	15.80	7.06	82.7	17.9	191.00	2.39	174.40	71.46	270.0	26.466666666666700	0	34.8	467.0	8.94	387	28.1	34.0	#NULL!	5.64	46.7	5	3.00	1
f	8.60	4.35	62.6	23.3	282.00	1.50	241.80	441.73	486.0	90.890946502057600	0	26.8	761.0	24.00	494	17.7	28.3	#NULL!	4.88	30.5	1	1.00	1
male	5.20	2.67	99.6	21.7	170.00	1.22	1543.30	264.85	258.0	102.655038759690000	0	31.0	456.0	10.72	332	29.8	29.9	#NULL!	1.74	17.3	5	3.00	1
f	14.80	5.66	88.0	16.0	209.00	0.78	46.60	81.20	324.0	25.061728395061700	0	31.3	445.0	18.67	390	29.1	33.1	#NULL!	5.09	44.8	1	1.00	1
f	10.20	6.98	91.0	17.3	78.00	1.62	1650.00	75.90	95.0	79.894736842105300	0	31.8	2000.0	24.00	523	28.0	31.0	#NULL!	3.60	32.6	1	1.00	1
male	8.90	5.13	96.7	23.0	217.00	4.67	683.90	156.00	240.0	65.000000000000000	0	35.2	1066.0	22.90	576	31.4	32.5	#NULL!	2.84	27.4	5	3.00	1
f	8.90	5.49	81.5	18.6	248.00	1.01	865.40	35.70	144.0	24.791666666666700	0	33.5	293.0	2.75	942	27.4	33.6	#NULL!	3.27	26.7	1	1.00	1
male	7.30	137.30	110.9	25.1	145.00	14.06	240.10	261.42	282.0	92.702127659574500	0	36.5	842.0	4.34	#NULL!	35.1	31.6	#NULL!	2.09	23.2	5	3.00	1
f	11.90	36.49	80.9	22.4	265.00	1.78	596.60	85.50	348.0	24.568965517241400	0	34.2	527.0	5.53	1828	25.7	31.7	#NULL!	4.64	37.5	1	1.00	1
male	7.20	3.52	109.5	23.9	110.00	1.24	354.60	168.70	272.0	62.022058823529400	0	44.6	194.0	5.21	13369	38.9	35.5	#NULL!	1.85	20.3	5	3.00	1
f	6.60	4.00	80.4	25.0	171.00	2.05	68.60	48.85	143.0	34.160839160839200	0	34.7	751.0	5.61	#NULL!	26.9	33.5	#NULL!	2.47	19.9	1	1.00	1
male	7.60	6.17	80.9	19.4	78.00	1.10	926.20	265.17	420.0	63.135714285714300	0	27.8	#NULL!	24.00	#NULL!	27.3	33.7	#NULL!	2.80	22.6	5	3.00	1
male	9.30	13.94	84.3	18.3	314.00	0.70	747.40	22.88	84.0	27.238095238095200	0	28.7	563.0	6.82	#NULL!	27.7	32.8	#NULL!	3.36	28.3	5	3.00	1
f	9.60	3.61	88.2	14.6	113.00	2.18	71.00	65.20	259.0	25.173745173745200	0	31.1	647.0	24.00	500	28.6	32.4	#NULL!	3.35	29.5	1	1.00	1
male	13.60	7.28	89.8	15.1	151.00	0.83	44.20	79.96	283.0	28.254416961130700	0	33.0	313.0	7.05	260	29.9	33.3	#NULL!	4.53	40.7	5	3.00	1
f	9.50	6.55	91.2	19.5	90.00	1.06	287.60	54.50	170.0	32.058823529411800	0	35.4	297.0	#NULL!	290	29.0	31.8	#NULL!	3.26	29.7	1	1.00	1
male	7.60	7.08	78.4	17.2	155.00	1.17	1391.40	25.59	125.0	20.472000000000000	0	27.4	997.0	6.19	371	23.7	30.3	#NULL!	3.22	25.2	5	3.00	1
f	9.70	2.98	80.6	18.9	302.00	1.59	574.30	111.08	100.0	111.080000000000000	0	31.1	1355.0	#NULL!	#NULL!	25.2	31.2	#NULL!	3.83	30.9	1	1.00	1
f	10.10	5.25	75.4	32.2	292.00	3.86	173.90	62.50	216.0	28.935185185185200	0	27.3	284.0	2.72	910	24.3	32.2	#NULL!	4.13	31.2	1	1.00	1
male	9.50	8.13	91.2	21.8	305.00	2.41	1084.10	59.72	280.0	21.328571428571400	0	34.2	503.0	2.98	349	28.6	31.4	#NULL!	3.32	30.3	5	3.00	1
male	8.60	35.50	90.2	19.3	146.00	0.34	9206.00	104.60	109.0	95.963302752293600	0	33.3	#NULL!	3.14	738	29.6	32.9	#NULL!	2.91	26.2	5	3.00	1
M	8.90	6.26	84.7	15.9	242.00	#NULL!	8.80	25.78	348.0	7.408045977011490	1	#NULL!	287.0	1.94	374	#NULL!	#NULL!	#NULL!	#NULL!	#NULL!	4	3.00	1
M	8.80	6.28	76.1	20.5	141.00	2.53	#NULL!	38.10	379.0	10.052770448548800	1	25.8	#NULL!	#NULL!	477	#NULL!	#NULL!	#NULL!	#NULL!	#NULL!	4	3.00	1
M	10.00	9.26	84.9	15.6	247.00	1.68	633.90	62.10	180.0	34.500000000000000	0	26.9	235.0	5.20	479	#NULL!	#NULL!	#NULL!	#NULL!	#NULL!	4	3.00	1
M	5.90	8.52	95.3	16.1	212.00	2.83	629.20	#NULL!	#NULL!	#NULL!	#NULL!	32.2	#NULL!	#NULL!	345	#NULL!	#NULL!	#NULL!	#NULL!	#NULL!	4	3.00	#NULL!
F	8.30	8.80	77.5	17.0	538.00	2.70	95.66	26.20	282.0	9.290780141843970	1	#NULL!	293.0	#NULL!	294	#NULL!	#NULL!	#NULL!	#NULL!	#NULL!	2	1.00	1
M	8.30	13.10	74.7	24.3	419.00	1.21	52.20	21.20	257.0	8.249027237354080	1	26.0	65.0	19.16	#NULL!	#NULL!	#NULL!	#NULL!	#NULL!	#NULL!	4	3.00	1
M	8.90	14.37	91.5	16.3	201.00	0.67	330.60	30.70	#NULL!	#NULL!	#NULL!	30.8	731.0	10.30	#NULL!	#NULL!	#NULL!	#NULL!	#NULL!	#NULL!	4	3.00	#NULL!
F	7.70	6.77	68.5	17.9	7.80	1.42	12.90	49.00	449.0	10.913140311804000	1	27.4	1612.0	#NULL!	582	#NULL!	#NULL!	#NULL!	#NULL!	#NULL!	2	1.00	1
M	9.10	7.68	85.6	17.8	224.00	6.49	51.60	26.08	328.0	7.951219512195120	1	32.2	226.0	14.31	429	#NULL!	#NULL!	#NULL!	#NULL!	#NULL!	4	3.00	1
F	9.60	5.23	79.9	18.1	251.00	1.38	3.90	29.30	407.0	7.199017199017200	1	26.9	278.0	#NULL!	516	#NULL!	#NULL!	#NULL!	#NULL!	#NULL!	2	1.00	1
M	9.90	4.46	81.1	16.8	209.00	#NULL!	8.30	24.29	414.0	5.867149758454110	1	#NULL!	#NULL!	#NULL!	#NULL!	#NULL!	#NULL!	#NULL!	#NULL!	#NULL!	4	3.00	1
F	9.70	8.20	100.9	22.0	228.00	3.18	140.40	46.01	225.0	20.448888888888900	0	34.9	522.0	9.33	653	#NULL!	#NULL!	#NULL!	#NULL!	#NULL!	2	1.00	1
F	5.90	5.14	60.6	18.8	189.00	1.92	4.20	37.05	421.0	8.800475059382420	1	21.0	173.0	4.21	282	#NULL!	#NULL!	#NULL!	#NULL!	#NULL!	2	1.00	1
F	8.20	5.63	98.1	19.2	258.00	9.86	338.41	105.83	347.0	30.498559077809800	0	#NULL!	2000.0	#NULL!	424	#NULL!	#NULL!	#NULL!	#NULL!	#NULL!	2	1.00	1
M	8.60	6.22	57.1	21.6	159.00	2.72	#NULL!	#NULL!	361.0	0.000000000000000	1	#NULL!	270.0	5.77	387	#NULL!	#NULL!	#NULL!	#NULL!	#NULL!	4	3.00	1
M	10.30	14.91	86.9	14.7	312.00	0.60	399.80	103.67	207.0	50.082125603864700	0	#NULL!	357.0	#NULL!	#NULL!	#NULL!	#NULL!	#NULL!	#NULL!	#NULL!	4	3.00	1
M	9.60	19.50	81.4	18.5	399.00	#NULL!	#NULL!	#NULL!	#NULL!	#NULL!	#NULL!	#NULL!	#NULL!	#NULL!	#NULL!	#NULL!	#NULL!	#NULL!	#NULL!	#NULL!	4	3.00	#NULL!
M	#NULL!	#NULL!	#NULL!	#NULL!	#NULL!	#NULL!	#NULL!	#NULL!	#NULL!	#NULL!	#NULL!	#NULL!	#NULL!	#NULL!	#NULL!	#NULL!	#NULL!	#NULL!	#NULL!	#NULL!	4	3.00	#NULL!
M	10.10	9.69	94.6	23.4	468.00	0.56	915.00	192.98	218.0	88.522935779816500	0	32.8	573.0	16.81	325	#NULL!	#NULL!	#NULL!	#NULL!	#NULL!	4	3.00	1
M	6.50	6.82	85.7	19.9	331.00	3.85	12.10	17.50	409.0	4.278728606356970	1	28.6	935.0	14.29	441	#NULL!	#NULL!	#NULL!	#NULL!	#NULL!	4	3.00	1
F	9.30	15.62	68.4	20.9	247.00	3.68	14.60	21.80	345.0	6.318840579710150	1	23.0	485.0	9.71	408	#NULL!	#NULL!	#NULL!	#NULL!	#NULL!	2	1.00	1
F	7.50	5.87	86.9	15.3	187.00	0.71	413.00	104.20	247.0	42.186234817813800	0	36.1	332.0	3.30	#NULL!	#NULL!	#NULL!	#NULL!	#NULL!	#NULL!	2	1.00	1
F	5.70	19.67	65.2	25.3	930.00	8.25	3444.00	208.90	#NULL!	#NULL!	#NULL!	24.0	329.0	2.52	644	#NULL!	#NULL!	#NULL!	#NULL!	#NULL!	2	1.00	#NULL!
F	9.20	2.13	86.4	21.2	270.00	1.46	79.10	#NULL!	#NULL!	#NULL!	#NULL!	33.6	427.0	11.32	#NULL!	#NULL!	#NULL!	#NULL!	#NULL!	#NULL!	2	1.00	#NULL!
F	9.10	11.08	92.8	19.5	130.00	3.30	#NULL!	#NULL!	#NULL!	#NULL!	#NULL!	29.9	#NULL!	#NULL!	582	#NULL!	#NULL!	#NULL!	#NULL!	#NULL!	2	1.00	#NULL!
F	8.40	3.72	91.2	16.5	265.00	0.68	48.30	36.30	#NULL!	#NULL!	#NULL!	25.6	#NULL!	#NULL!	313	#NULL!	#NULL!	#NULL!	#NULL!	#NULL!	2	1.00	#NULL!
M	9.20	6.15	95.7	20.6	162.00	2.56	428.30	#NULL!	#NULL!	#NULL!	#NULL!	31.1	279.0	2.95	#NULL!	#NULL!	#NULL!	#NULL!	#NULL!	#NULL!	4	3.00	#NULL!
M	4.90	6.66	64.5	21.3	216.00	3.54	1.60	17.39	427.0	4.072599531615920	1	20.1	1419.0	6.14	#NULL!	#NULL!	#NULL!	#NULL!	#NULL!	#NULL!	4	3.00	1
M	11.80	10.05	95.5	16.6	277.00	1.50	1177.60	91.55	#NULL!	#NULL!	#NULL!	37.3	472.0	14.79	#NULL!	#NULL!	#NULL!	#NULL!	#NULL!	#NULL!	4	3.00	#NULL!
F	8.20	2.59	70.8	19.0	226.00	1.11	#NULL!	#NULL!	#NULL!	#NULL!	#NULL!	26.3	#NULL!	#NULL!	#NULL!	#NULL!	#NULL!	#NULL!	#NULL!	#NULL!	2	1.00	#NULL!
M	8.30	5.95	89.2	16.6	165.00	2.78	10.40	19.70	456.0	4.320175438596490	1	21.3	229.0	6.33	#NULL!	#NULL!	#NULL!	#NULL!	#NULL!	#NULL!	4	3.00	1
F	8.50	11.04	61.3	18.1	406.00	1.80	15.40	13.56	389.0	3.485861182519280	1	22.4	218.0	9.76	#NULL!	#NULL!	#NULL!	#NULL!	#NULL!	#NULL!	2	1.00	1
F	9.00	10.91	56.5	20.2	196.00	2.29	3.50	29.50	#NULL!	#NULL!	#NULL!	18.5	495.0	7.42	453	#NULL!	#NULL!	#NULL!	#NULL!	#NULL!	2	1.00	#NULL!
M	10.30	8.51	80.3	16.2	420.00	1.37	171.70	49.57	194.0	25.551546391752600	0	32.4	231.0	12.92	812	#NULL!	#NULL!	#NULL!	#NULL!	#NULL!	4	3.00	1
F	9.60	6.50	59.2	24.5	225.00	2.88	12.60	30.05	430.0	6.988372093023260	1	24.3	390.0	#NULL!	273	#NULL!	#NULL!	#NULL!	#NULL!	#NULL!	2	1.00	1
M	6.00	14.10	97.6	21.4	53.00	0.54	#NULL!	#NULL!	#NULL!	#NULL!	#NULL!	29.8	#NULL!	#NULL!	197	#NULL!	#NULL!	#NULL!	#NULL!	#NULL!	4	3.00	#NULL!
M	7.50	9.93	79.5	17.4	174.00	1.59	10.70	34.55	529.0	6.531190926275990	1	24.7	548.0	7.12	381	#NULL!	#NULL!	#NULL!	#NULL!	#NULL!	4	3.00	1
F	7.60	9.27	76.4	17.8	328.00	3.58	33.50	20.22	#NULL!	#NULL!	#NULL!	22.7	457.0	3.14	476	#NULL!	#NULL!	#NULL!	#NULL!	#NULL!	2	1.00	#NULL!
F	8.30	13.50	76.0	23.2	251.00	2.50	25.50	18.41	#NULL!	#NULL!	#NULL!	25.0	719.0	19.40	436	#NULL!	#NULL!	#NULL!	#NULL!	#NULL!	2	1.00	#NULL!
F	10.30	1.78	86.5	18.2	102.00	0.67	492.40	241.00	266.0	90.601503759398500	0	31.9	#NULL!	7.96	672	#NULL!	#NULL!	#NULL!	#NULL!	#NULL!	2	1.00	1
M	9.30	6.44	79.6	18.7	325.00	2.79	#NULL!	12.67	413.0	3.067796610169490	1	22.0	596.0	#NULL!	369	#NULL!	#NULL!	#NULL!	#NULL!	#NULL!	4	3.00	1
F	9.50	7.62	70.2	25.9	256.00	1.91	6.30	12.80	335.0	3.820895522388060	1	19.5	#NULL!	7.61	464	#NULL!	#NULL!	#NULL!	#NULL!	#NULL!	2	1.00	1
F	9.40	8.77	73.3	17.7	282.00	0.68	303.20	29.70	223.0	13.318385650224200	1	26.7	359.0	9.00	#NULL!	#NULL!	#NULL!	#NULL!	#NULL!	#NULL!	2	1.00	1
F	11.20	5.82	81.8	15.7	223.00	1.15	127.00	50.50	273.0	18.498168498168500	1	25.6	232.0	20.70	#NULL!	#NULL!	#NULL!	#NULL!	#NULL!	#NULL!	2	1.00	1
F	9.90	3.63	95.6	15.2	316.00	2.02	17.60	34.13	#NULL!	#NULL!	#NULL!	29.5	186.0	5.68	#NULL!	#NULL!	#NULL!	#NULL!	#NULL!	#NULL!	2	1.00	#NULL!
F	6.70	8.27	74.2	17.9	363.00	3.90	11.60	22.56	439.0	5.138952164009110	1	22.9	283.0	3.91	292	#NULL!	#NULL!	#NULL!	#NULL!	#NULL!	2	1.00	1
F	7.70	3.67	72.0	20.1	51.00	1.25	9.20	31.60	405.0	7.802469135802470	1	25.5	413.0	14.07	274	#NULL!	#NULL!	#NULL!	#NULL!	#NULL!	2	1.00	1
M	9.20	12.20	87.6	15.2	364.00	2.22	274.30	47.90	177.0	27.062146892655400	0	28.1	468.0	1.09	534	#NULL!	#NULL!	#NULL!	#NULL!	#NULL!	4	3.00	1
M	10.30	14.73	89.2	15.6	136.00	2.34	582.00	60.42	173.0	34.924855491329500	0	34.0	#NULL!	#NULL!	678	#NULL!	#NULL!	#NULL!	#NULL!	#NULL!	4	3.00	1
F	6.60	5.53	65.3	18.7	169.00	1.31	#NULL!	22.00	431.0	5.104408352668210	1	21.7	#NULL!	10.11	388	#NULL!	#NULL!	#NULL!	#NULL!	#NULL!	2	1.00	1
F	7.70	6.66	65.9	18.0	416.00	1.89	0.50	17.10	457.0	3.741794310722100	1	22.3	483.0	5.24	415	#NULL!	#NULL!	#NULL!	#NULL!	#NULL!	2	1.00	1
F	6.90	3.87	64.1	18.2	159.00	2.22	4.70	27.27	509.0	5.357563850687620	1	20.3	303.0	7.07	#NULL!	#NULL!	#NULL!	#NULL!	#NULL!	#NULL!	2	1.00	1
M	8.70	15.35	81.3	14.6	330.00	1.31	439.00	43.10	167.0	25.808383233532900	0	25.5	1017.0	11.43	#NULL!	#NULL!	#NULL!	#NULL!	#NULL!	#NULL!	4	3.00	1
F	8.40	4.79	62.4	19.4	319.00	1.44	3.50	31.00	513.0	6.042884990253410	1	21.6	372.0	11.87	390	#NULL!	#NULL!	#NULL!	#NULL!	#NULL!	2	1.00	1
M	6.70	9.47	80.5	17.4	428.00	2.08	3.70	14.00	314.0	4.458598726114650	1	23.9	493.0	#NULL!	257	#NULL!	#NULL!	#NULL!	#NULL!	#NULL!	4	3.00	1
F	6.10	4.73	58.5	19.9	212.00	1.42	1.80	27.70	445.0	6.224719101123600	1	18.9	207.0	7.26	250	#NULL!	#NULL!	#NULL!	#NULL!	#NULL!	2	1.00	1
M	7.60	12.16	106.8	31.0	181.00	1.84	570.90	37.39	95.0	39.357894736842100	0	41.2	99.0	#NULL!	515	#NULL!	#NULL!	#NULL!	#NULL!	#NULL!	4	3.00	1
M	6.00	6.42	90.1	16.2	138.00	1.78	#NULL!	26.60	143.0	18.601398601398600	1	29.1	341.0	#NULL!	408	#NULL!	#NULL!	#NULL!	#NULL!	#NULL!	4	3.00	1
M	6.30	10.32	83.1	15.9	208.00	3.74	23.90	9.00	372.0	2.419354838709680	1	23.6	181.0	3.29	308	#NULL!	#NULL!	#NULL!	#NULL!	#NULL!	4	3.00	1
F	11.30	8.67	81.9	15.9	479.00	1.63	119.20	30.48	447.0	6.818791946308720	1	29.7	473.0	#NULL!	#NULL!	#NULL!	#NULL!	#NULL!	#NULL!	#NULL!	2	1.00	1
F	11.10	5.87	69.6	17.4	167.00	0.91	9.70	29.16	400.0	7.290000000000000	1	25.7	464.0	#NULL!	#NULL!	#NULL!	#NULL!	#NULL!	#NULL!	#NULL!	2	1.00	1
M	11.20	6.34	88.0	17.9	213.00	1.04	6.10	38.10	467.0	8.158458244111350	1	29.9	1539.0	#NULL!	#NULL!	#NULL!	#NULL!	#NULL!	#NULL!	#NULL!	4	3.00	1
M	9.00	42.32	96.5	21.6	132.00	3.01	#NULL!	118.80	184.0	64.565217391304400	0	33.6	762.0	5.77	#NULL!	#NULL!	#NULL!	#NULL!	#NULL!	#NULL!	4	3.00	1
F	8.30	12.35	61.9	19.5	330.00	2.39	5.70	20.80	448.0	4.642857142857140	1	22.2	402.0	8.20	334	#NULL!	#NULL!	#NULL!	#NULL!	#NULL!	2	1.00	1
F	10.60	14.01	78.2	16.2	355.00	0.79	8.80	78.00	416.0	18.750000000000000	1	30.6	498.0	12.48	413	#NULL!	#NULL!	#NULL!	#NULL!	#NULL!	2	1.00	1
F	11.10	9.84	90.3	14.9	407.00	1.69	510.80	43.00	202.0	21.287128712871300	0	32.7	323.0	10.85	#NULL!	#NULL!	#NULL!	#NULL!	#NULL!	#NULL!	2	1.00	1
M	8.50	3.56	65.7	19.3	84.00	2.57	73.00	100.47	#NULL!	#NULL!	#NULL!	25.6	971.0	23.00	#NULL!	#NULL!	#NULL!	#NULL!	#NULL!	#NULL!	4	3.00	#NULL!
M	9.00	3.54	81.8	19.9	319.00	2.27	1390.30	30.39	152.0	19.993421052631600	1	29.9	1295.0	#NULL!	333	#NULL!	#NULL!	#NULL!	#NULL!	#NULL!	4	3.00	1
M	6.70	7.94	53.5	22.0	346.00	2.04	0.90	#NULL!	#NULL!	#NULL!	#NULL!	18.6	#NULL!	14.78	334	#NULL!	#NULL!	#NULL!	#NULL!	#NULL!	4	3.00	#NULL!
M	8.70	6.70	59.7	25.4	12.00	3.28	43.10	17.60	415.0	4.240963855421690	1	20.7	281.0	7.17	#NULL!	#NULL!	#NULL!	#NULL!	#NULL!	#NULL!	4	3.00	1
F	5.80	8.09	54.3	21.5	312.00	3.27	#NULL!	17.49	#NULL!	#NULL!	#NULL!	17.6	221.0	10.34	#NULL!	#NULL!	#NULL!	#NULL!	#NULL!	#NULL!	2	1.00	#NULL!
M	10.80	7.96	86.2	16.1	205.00	2.14	10.40	45.31	336.0	13.485119047619100	1	29.4	#NULL!	#NULL!	#NULL!	#NULL!	#NULL!	#NULL!	#NULL!	#NULL!	4	3.00	1
F	7.10	8.27	87.3	16.0	268.00	2.44	98.50	9.03	289.0	3.124567474048440	1	33.6	491.0	9.03	#NULL!	#NULL!	#NULL!	#NULL!	#NULL!	#NULL!	2	1.00	1
F	9.80	5.08	85.0	20.6	354.00	3.00	449.20	40.00	214.0	18.691588785046700	1	28.9	#NULL!	#NULL!	#NULL!	#NULL!	#NULL!	#NULL!	#NULL!	#NULL!	2	1.00	1
F	8.20	11.18	88.3	16.8	530.00	3.17	116.30	40.20	156.0	25.769230769230800	0	28.2	#NULL!	#NULL!	#NULL!	#NULL!	#NULL!	#NULL!	#NULL!	#NULL!	2	1.00	1
F	10.70	5.07	104.0	30.3	76.00	4.31	379.20	69.02	265.0	26.045283018867900	0	39.4	#NULL!	#NULL!	#NULL!	#NULL!	#NULL!	#NULL!	#NULL!	#NULL!	2	1.00	1
M	5.40	229.30	97.5	20.6	112.00	4.01	221.40	158.00	295.0	53.559322033898300	0	27.9	#NULL!	#NULL!	#NULL!	#NULL!	#NULL!	#NULL!	#NULL!	#NULL!	4	3.00	1
F	9.20	9.67	96.3	17.4	46.00	0.77	#NULL!	79.70	188.0	42.393617021276600	0	32.2	1173.0	6.48	695	#NULL!	#NULL!	#NULL!	#NULL!	#NULL!	2	1.00	1
M	10.60	5.98	104.0	16.1	383.00	1.81	50.10	59.90	246.0	24.349593495935000	0	37.2	353.0	12.12	367	#NULL!	#NULL!	#NULL!	#NULL!	#NULL!	4	3.00	1
M	5.50	2.77	109.0	21.7	168.00	7.85	227.80	64.60	228.0	28.333333333333300	0	41.3	267.0	9.19	#NULL!	#NULL!	#NULL!	#NULL!	#NULL!	#NULL!	4	3.00	1
M	6.20	4.33	87.4	16.5	277.00	2.75	260.70	34.00	100.0	34.000000000000000	0	31.8	539.0	20.80	#NULL!	#NULL!	#NULL!	#NULL!	#NULL!	#NULL!	4	3.00	1
F	8.70	4.39	95.6	19.7	133.00	2.67	126.60	29.36	251.0	11.697211155378500	1	32.2	493.0	#NULL!	#NULL!	#NULL!	#NULL!	#NULL!	#NULL!	#NULL!	2	1.00	1
F	8.60	9.26	106.1	20.9	86.00	1.93	813.70	49.80	210.0	23.714285714285700	0	35.6	1156.0	12.40	#NULL!	#NULL!	#NULL!	#NULL!	#NULL!	#NULL!	2	1.00	1
M	11.60	5.30	94.2	15.4	341.00	0.86	139.10	#NULL!	252.0	0.000000000000000	1	28.7	876.0	#NULL!	#NULL!	#NULL!	#NULL!	#NULL!	#NULL!	#NULL!	4	3.00	1
M	8.50	9.84	77.5	20.4	186.00	1.74	1450.00	10.07	128.0	7.867187500000000	1	27.3	#NULL!	#NULL!	#NULL!	#NULL!	#NULL!	#NULL!	#NULL!	#NULL!	4	3.00	1
F	10.60	5.39	84.0	17.4	44.00	1.43	277.40	#NULL!	#NULL!	#NULL!	#NULL!	32.1	#NULL!	#NULL!	#NULL!	#NULL!	#NULL!	#NULL!	#NULL!	#NULL!	2	1.00	#NULL!
M	11.50	9.19	87.6	16.8	312.00	0.97	181.10	20.60	262.0	7.862595419847330	1	31.7	262.0	11.57	#NULL!	#NULL!	#NULL!	#NULL!	#NULL!	#NULL!	4	3.00	1
M	8.80	6.16	99.1	16.5	261.00	6.50	1185.50	38.62	223.0	17.318385650224200	1	34.7	249.0	15.91	1041	#NULL!	#NULL!	#NULL!	#NULL!	#NULL!	4	3.00	1
F	9.10	12.95	84.7	18.6	390.00	1.45	138.00	25.91	197.0	13.152284263959400	1	27.1	595.0	#NULL!	262	#NULL!	#NULL!	#NULL!	#NULL!	#NULL!	2	1.00	1
F	7.70	3.75	89.0	25.4	288.00	2.52	105.10	255.00	255.0	100.000000000000000	0	38.8	1879.0	#NULL!	#NULL!	#NULL!	#NULL!	#NULL!	#NULL!	#NULL!	2	1.00	1
F	7.90	5.35	82.5	16.9	186.00	5.77	81.00	66.79	386.0	17.303108808290200	1	25.2	#NULL!	#NULL!	#NULL!	#NULL!	#NULL!	#NULL!	#NULL!	#NULL!	2	1.00	1
M	11.80	9.05	99.0	18.1	266.00	4.82	2067.30	#NULL!	#NULL!	#NULL!	#NULL!	35.4	#NULL!	#NULL!	#NULL!	#NULL!	#NULL!	#NULL!	#NULL!	#NULL!	4	3.00	#NULL!
M	10.60	5.33	92.8	14.5	337.00	1.07	414.70	68.10	260.0	26.192307692307700	0	33.2	#NULL!	#NULL!	#NULL!	#NULL!	#NULL!	#NULL!	#NULL!	#NULL!	4	3.00	1
M	8.80	5.29	93.7	13.7	169.00	1.35	514.60	66.59	216.0	30.828703703703700	0	33.1	444.0	10.92	#NULL!	#NULL!	#NULL!	#NULL!	#NULL!	#NULL!	4	3.00	1
M	4.00	10.31	90.4	21.1	460.00	6.21	101.70	47.47	259.0	18.328185328185300	1	29.8	186.0	3.56	#NULL!	#NULL!	#NULL!	#NULL!	#NULL!	#NULL!	4	3.00	1
F	10.60	4.44	95.1	20.6	147.00	0.51	#NULL!	132.00	145.0	91.034482758620700	0	27.8	#NULL!	24.00	#NULL!	#NULL!	#NULL!	#NULL!	#NULL!	#NULL!	2	1.00	1
M	10.90	8.28	100.5	20.6	284.00	0.12	980.00	134.08	223.0	60.125560538116600	0	32.9	#NULL!	#NULL!	#NULL!	#NULL!	#NULL!	#NULL!	#NULL!	#NULL!	4	3.00	1
F	8.70	2.63	100.5	21.1	271.00	2.51	185.00	106.65	231.0	46.168831168831200	0	39.5	576.0	#NULL!	402	#NULL!	#NULL!	#NULL!	#NULL!	#NULL!	2	1.00	1
